# Supplementary material for: Low Temperature and Short-Term High-CO2 Treatment in Postharvest Storage of Table Grapes at Two Maturity Stages: Effects on Transcriptome Profiling
Source: Front Plant Sci. 2016 Jul 13;7:1020. doi: 10.3389/fpls.2016.01020 (PMC4942463; doi:10.3389/fpls.2016.01020)
Supplement: Supplementary file 1 [file Table1.XLSX]

## Sheet: Up-regulated
Supplementary Table S1. Functional annotation chart (FACH) (P value<0.05 and FE>1.4) recognised in DAVID database for differentially regulated genes in non-treated early-harvested grapes stored 3 days at 0ºC.
	GrapegenDB 12Xv1 unique ID	Fold change	Probe Set Annotation	Redundant Probe Sets
GO:0006094 Gluconeogenesis	VIT_200s2576g00010	2.59003	Q8W505 Phosphoenolpyruvate carboxykinase related cluster	VVTU14555_s_at
P value: 3.02E-03, FE: 6.62	VIT_218s0001g07280	2.56377	Q68HC8 Glucose-6-phosphate isomerase related cluster	VVTU8814_at
	VIT_217s0000g10430	3.34746	P26518 Glyceraldehyde-3-phosphate dehydrogenase, cytosolic related cluster	VVTU18256_at
	VIT_201s0010g02460	1.72713	P25858 Glyceraldehyde-3-phosphate dehydrogenase, cytosolic related cluster	VVTU1077_at
GO:0006032 chitin catabolic process	VIT_205s0062g01320	1.61759	Q6JX04 Chitinase-like protein related cluster	VVTU17653_at
P value: 4.70E-02, FE: 4.54	VIT_205s0094g00220	4.39407	Q7XB39 Class IV chitinase related cluster	VVTU12788_at
	VIT_211s0206g00030	1.53341	O81862 Putative chitinase related cluster	VVTU5289_at
	VIT_200s1290g00010	1.58356	Q9FPM1 Chitinase related cluster	VVTU32073_x_at
GO:0009765 photosynthesis, light harvesting	VIT_212s0055g01110	1.52626	Q9XQB6 Chlorophyll a b-binding protein CP24 related cluster	VVTU17450_s_at
P value: 8.54E-03, FE: 3.18	VIT_215s0024g00040	1.60567	P27522 Chlorophyll a-b binding protein 8, chloroplast precursor related cluster	VVTU31593_at
	VIT_212s0028g00320	2.4969	P27495 Chlorophyll a-b binding protein 40, chloroplast precursor related cluster	VVTU32849_at
	VIT_213s0019g04140	1.7789	P12360 Chlorophyll a-b binding protein 6A, chloroplast precursor related cluster	VVTU34633_at
	VIT_201s0010g03620	1.85587	P10708 Chlorophyll a-b binding protein 7, chloroplast precursor related cluster	VVTU32982_x_at
	VIT_219s0014g00160	13.5677	P07369 Chlorophyll a-b binding protein 3C, chloroplast precursor related cluster	VVTU12084_s_at
	VIT_218s0089g01170	2.2024	Q9XF89 Chlorophyll a-b binding protein CP26, chloroplast precursor related cluster	VVTU27602_at
	VIT_208s0007g02190	1.7751	Q9XQB2 Chlorophyll a/b binding protein CP29 related cluster	VVTU32120_at
GO:0043087 regulation of GTPase activity	VIT_205s0094g00070	1.51264	O49336 RabGAP/TBC domain-containing protein related cluster	VVTU15745_at VVTU37045_at
P value: 2.48E-02, FE: 2.92	VIT_205s0094g01550	2.60022	O22402 RAB GDP dissociation inhibitor related cluster	VVTU19040_s_at
	VIT_218s0001g07310	1.67727	UPI000034F109 Cluster related to UPI000034F109; Rho GTPase activator	VVTU9158_at
	VIT_208s0056g00910	1.5786	Q67YQ3 Probable ADP-ribosylation factor GTPase-activating protein AGD14 related cluster	VVTU24362_at
	VIT_219s0014g03510	2.45854	Q9FL69 Probable ADP-ribosylation factor GTPase-activating protein AGD5 related cluster	VVTU16251_at
GO:0006739 NADP metabolic process	VIT_208s0007g03830	1.65217	Q2WFK8 Fructose-bisphosphate aldolase related cluster	VVTU14270_s_at VVTU17960_s_at VVTU18145_s_at VVTU18282_s_at VVTU29841_s_at VVTU34803_at VVTU34803_s_at VVTU34803_x_at
P value: 2.44E-02, FE: 2.65	VIT_201s0146g00060	3.71398	Q43793 Glucose-6-phosphate 1-dehydrogenase, chloroplast precursor related cluster	VVTU24905_at
	VIT_206s0004g02410	1.99463	Q56YN3 NAD(H) kinase 1 related cluster	VVTU3288_at VVTU37050_at
	VIT_219s0015g01760	2.41513	Q9S7N7 Photosystem I reaction center subunit V, chloroplast precursor related cluster	VVTU19411_s_at
	VIT_204s0023g03010	2.01056	F6GWQ0 Fructose-bisphosphate aldolase related cluster	VVTU34110_at
	VIT_203s0038g00670	1.95956	Q944G9 Probable fructose-bisphosphate aldolase 2, chloroplast precursor related cluster	VVTU33029_at
	VIT_201s0011g04350	1.8471	F6HFL6 Fructose-bisphosphate aldolase related cluster	VVTU18395_at
GO:0006869 lipid transport	VIT_216s0039g00010	2.32207	Q6X4V5 ABC transporter related cluster	VVTU12621_at VVTU4735_at
P value: 1.37E-03, FE: 2.65	VIT_202s0154g00320	1.60013	Q39574 14 kDa polypeptide related cluster	VVTU19234_at
	VIT_203s0017g02260	1.86737	Q8LGR6 Proline-rich protein 1 related cluster	VVTU19197_at
	VIT_205s0020g03730	3.32327	Q9ZQI8 Non-specific lipid transfer protein related cluster	VVTU11005_at
	VIT_205s0020g03750	2.2916	Q9LJ85 Bifunctional inhibitor/lipid-transfer protein/seed storage 2S albumin-like protein related cluster	VVTU17304_at
	VIT_206s0009g01420	1.95687	Q9LZH5 Non-specific lipid transfer protein related cluster	VVTU19923_s_at
	VIT_216s0098g01570	1.68737	Q9STP8 Putative acyl-CoA binding protein related cluster	VVTU1360_at VVTU23763_at
	VIT_213s0019g01550	1.56495	Q7XYW1 Seed specific protein Bn15D18B related cluster	VVTU31975_x_at
	VIT_201s0011g03390	1.91047	Q8L7U7 Glycolipid transfer protein tpa related cluster	VVTU17785_at
	VIT_200s0333g00050	1.55848	Q8W453 Putative lipid-transfer protein DIR1 related cluster	VVTU12351_at
	VIT_208s0058g01210	1.86449	F6GXX4 Non-specific lipid transfer protein related cluster	VVTU19987_at
	VIT_212s0028g01180	1.59631	P10973 Nonspecific lipid-transfer protein A related cluster	VVTU32420_at
	VIT_208s0058g01230	1.81572	Q850K5 Lipid transfer protein isoform 4 related cluster	VVTU19145_at
	VIT_201s0010g03685	2.60517	Q700A6 Putative lipid transfer protein GPI-anchored related cluster	VVTU3154_s_at VVTU35454_s_at
GO:0006413 translational initiation	VIT_215s0046g01500	2.70979	P56331 Eukaryotic translation initiation factor 1A related cluster	VVTU14105_x_at VVTU15036_s_at VVTU21406_s_at VVTU35228_s_at
P value: 1.63E-02, FE: 2.30	VIT_208s0007g00970	1.84928	Q9C5Y9 Initiation factor 3 subunit G related cluster	VVTU39197_at
	VIT_207s0031g02300	1.64341	Q9M060 Eukaryotic translation initiation factor 6 (EIF-6)-like protein related cluster	VVTU2458_s_at
	VIT_219s0090g00420	1.48348	Q9FFT6 Translation initiation factor SUI1 family protein related cluster	VVTU14203_at
	VIT_204s0008g06770	3.11607	Q8H179 Eukaryotic translation initiation factor isoform 4G-1 related cluster	VVTU3215_at
	VIT_206s0004g08180	2.44594	P55871 Eukaryotic translation initiation factor 2 subunit beta related cluster	VVTU18433_at
	VIT_200s0880g00020	1.65093	F6HJU0 Eukaryotic translation initiation factor 3 subunit D related cluster	VVTU5273_at
	VIT_205s0062g01080	1.53925	D7U9M6 Eukaryotic translation initiation factor 3 subunit H related cluster	VVTU12241_s_at VVTU12941_s_at
	VIT_211s0016g00020	1.66973	Q9AXQ5 Eukaryotic translation initiation factor 5A related cluster	VVTU17969_s_at
	VIT_214s0006g01990	1.60511	Q9C8F1 Eukaryotic translation initiation factor 5A-1 related cluster	VVTU15207_s_at VVTU3360_at
GO:0009408 response to heat	VIT_204s0023g03620	1.69386	P55034 26S proteasome non-ATPase regulatory subunit 4 related cluster	VVTU11889_at VVTU22271_s_at
P value: 5.04E-04, FE: 2.17	VIT_219s0085g01050	2.38178	P13853 17.6 kDa class I heat shock protein 3 related cluster	VVTU13941_at
	VIT_206s0004g05770	2.1617	Q9ZW31 17.6 kDa class I heat shock protein 2 elated cluster	VVTU14652_s_at VVTU32737_x_at
	VIT_203s0038g02440	3.98043	Q8LGG1 Farnesylated protein related cluster	VVTU35991_s_at
	VIT_204s0008g01580	1.79531	Q9XGS6 Cytosolic class II low molecular weight heat shock protein related cluster	VVTU18200_at VVTU18200_x_at
	VIT_216s0022g00510	1.70029	Q9M566 LMW heat shock protein related cluster	VVTU32275_at
	VIT_211s0206g00120	2.75067	Q38JC9 Temperature-induced lipocalin related cluster	VVTU13516_s_at
	VIT_213s0019g02930	2.04575	O82149 Low-molecular-weight heat shock protein related cluster	VVTU32629_at
	VIT_208s0007g04430	2.0114	Q93ZG7 DEAD-box ATP-dependent RNA helicase 38 related cluster	VVTU2685_s_at
	VIT_202s0025g03530	1.51257	Q6F4I8 Gamma-glutamylcysteine synthetase related cluster	VVTU28078_at VVTU4990_at
	VIT_201s0010g02460	1.72713	P25858 Glyceraldehyde-3-phosphate dehydrogenase, cytosolic related cluster	VVTU1077_at
	VIT_202s0154g00480	2.93642	Q9M566 LMW heat shock protein related cluster	VVTU32713_at
	VIT_213s0019g01430	2.12673	P27322 Heat shock cognate 70 kDa protein 2 related cluster	VVTU19604_s_at
	VIT_217s0000g07190	1.51519	Q3L1D0 Heat schock protein 101 related cluster	VVTU4013_at
	VIT_202s0025g00280	2.38425	P51819 Heat shock protein 83 related cluster	VVTU2732_s_at
	VIT_200s0194g00030	1.55798	P55737 Heat shock protein 90-2 related cluster	VVTU36879_s_at
	VIT_207s0031g00920	1.52057	O65195 Inositol-3-phosphate synthase related cluster	VVTU21432_at VVTU2993_s_at VVTU30360_s_at VVTU35836_s_at
	VIT_206s0004g03550	1.61352	Q1AFF4 Ascorbate peroxidase related cluster	VVTU18068_at
	VIT_216s0098g01760	1.91825	Q8LDQ4 PP2A regulatory subunit TAP46 related cluster	VVTU2690_at
	VIT_204s0079g00760	1.82393	Q9SBU0 GTP binding protein related cluster	VVTU34431_s_at
	VIT_214s0060g02320	2.12347	Q9SBI0 Respiratory burst oxidase homolog protein B related cluster	VVTU10857_at
GO:0009808 lignin metabolic process	VIT_202s0012g01570	1.96299	O82219 cinnamoyl CoA reductase related cluster	VVTU3517_at
P value: 4.76E-02, FE: 2.16	VIT_209s0018g01190	2.65577	Q2Z1Y0 Alcohol acyl-transferase related cluster	VVTU12415_at
	VIT_203s0063g02610	2.49014	Q8RW11 Putative glycine rich protein related cluster	VVTU12182_s_at VVTU17758_s_at VVTU17841_s_at VVTU18399_s_at VVTU19687_s_at VVTU21109_x_at VVTU22113_s_at VVTU2817_s_at VVTU34946_s_at VVTU37953_s_at VVTU7077_s_at
	VIT_218s0075g00540	1.5	Q6Z8L2 Putative laccase-9 related cluster	VVTU36452_at
	VIT_218s0001g02290	2.18469	Q38757 Laccase related cluster	VVTU15315_at
	VIT_218s0122g00420	1.56552	Q9FY79 Laccase-14 related cluster	VVTU5973_at
	VIT_213s0019g02160	2.00841	O24043 Laccase related cluster	VVTU22471_at
	VIT_206s0004g06090	1.82157	Q9ZQW5 Laccase related cluster	VVTU35337_at
	VIT_207s0031g00350	1.83292	Q2WFL0 Caffeoyl-CoA-O-methyltransferase related cluster	VVTU12000_s_at VVTU18768_s_at VVTU2903_s_at
	VIT_206s0004g08150	7.03533	Q3HM04 Cinnamate-4-hydroxylse related cluster	VVTU12032_s_at VVTU19140_s_at
GO:0042742 defense response to bacterium	VIT_203s0063g00610	2.34997	Q9FX95 ARP protein related cluster	VVTU37240_at
P value: 1.10E-02, FE: 1.70	VIT_214s0036g00510	1.95939	P92948 Cell division cycle 5-like protein related cluster	VVTU9981_at
	VIT_217s0000g10430	3.34746	P26518 Glyceraldehyde-3-phosphate dehydrogenase, cytosolic related cluster	VVTU18256_at
	VIT_219s0027g01790	1.62586	O04866 Acetylornithine aminotransferase, mitochondrial precursor related cluster	VVTU20891_at
	VIT_206s0004g01510	2.13531	Q6X5R6 Lipoxygenase related cluster	VVTU27198_x_at
	VIT_204s0008g05590	2.10008	P31853 ATP synthase B chain, chloroplast precursor related cluster	VVTU17099_s_at
	VIT_218s0001g09400	3.03572	Q9M5B0 Cytochrome b5 DIF-F related cluster	VVTU35107_s_at
	VIT_200s0499g00030	1.83043	Q42807 Acyl-[acyl-carrier-protein] desaturase, chloroplast precursor related cluste	VVTU754_at
	VIT_203s0038g00280	1.60177	Q0KJ00 Cysteine proteinase CP2 related cluster	VVTU18293_s_at VVTU21464_at VVTU21464_x_at VVTU3225_s_at VVTU34651_s_at VVTU35911_s_at VVTU35911_x_at
	VIT_202s0025g03530	1.51257	Q6F4I8 Gamma-glutamylcysteine synthetase related cluster	VVTU28078_at VVTU4990_at
	VIT_202s0025g00280	2.16742	P51819 Heat shock protein 83 related cluster	VVTU2732_s_at
	VIT_207s0031g00920	1.52057	O65195 Inositol-3-phosphate synthase related cluster	VVTU21432_at VVTU2993_s_at VVTU30360_s_at VVTU35836_s_at
	VIT_210s0003g01000	1.59815	Q9M6B3 Malate dehydrogenase related cluster	VVTU27313_at
	VIT_201s0026g01650	1.66786	P42056 36 kDa outer mitochondrial membrane protein porin related cluster	VVTU2635_at VVTU40134_s_at
	VIT_202s0025g04250	4.40975	Q5UB69 Osmotin-like related cluster	VVTU5631_s_at
	VIT_205s0049g01550	1.56649	Q9FRU4 Putative nitrate transporter NRT1-3 related cluster	VVTU4219_at
	VIT_206s0061g00790	1.97797	Q9FYC2 Pheophorbide a oxygenase, chloroplastic related cluster	VVTU33512_at
	VIT_200s0391g00070	4.84937	Q30D02 Putative 3-deoxy-D-arabino-heptulosonate 7-phosphate synthase 3 related cluster	VVTU20204_at
	VIT_202s0109g00080	1.6409	Q95033 Phosphoribulokinase precursor related cluster	VVTU26361_at
	VIT_209s0002g05770	1.89812	Q9C944 Probable histone H2A variant 3 related cluster	VVTU4583_at
	VIT_206s0004g05180	1.60449	P10896 Ribulose bisphosphate carboxylase/oxygenase activase, chloroplast related cluster	VVTU19386_at
	VIT_218s0122g00380	1.72199	Q8RY95 Squamosa promoter-binding-like protein 14 related cluster	VVTU16286_at VVTU5739_at
	VIT_214s0030g00830	2.49397	Q70CE4 Superoxide dismutase related cluster	VVTU18783_at
	VIT_205s0020g01170	3.3419	Q9ZRX0 Translationally-controlled tumor protein homolog related cluster	VVTU18114_at
GO:0009414 response to water deprivation	VIT_206s0004g01510	2.13531	Q6X5R6 Lipoxygenase related cluster	VVTU27198_x_at
P value: 4.09E-02, FE: 1.64	VIT_215s0046g02410	2.1524	Q9LLM0 Plasma membrane aquaporin PIP1a related cluster	VVTU17682_at
	VIT_202s0025g03390	1.59654	Q08733 Aquaporin PIP1-3 related cluster	VVTU18879_at
	VIT_213s0019g04280	1.53505	Q5PXH0 Aquaporin PIP2-1 related cluster	VVTU17854_at
	VIT_211s0016g00200	1.582	O65554 CBL-interacting serine/threonine-protein kinase 6 related cluster	VVTU13550_s_at
	VIT_213s0064g00840	1.53486	Q3T4H1 9,10[9 ,10 ]carotenoid cleavage dioxygenase related cluster	VVTU33495_x_at
	VIT_203s0038g00280	1.60177	Q0KJ00 Cysteine proteinase CP2 related cluster	VVTU18293_s_at VVTU21464_at VVTU21464_x_at VVTU3225_s_at VVTU34651_s_at VVTU35911_s_at VVTU35911_x_at
	VIT_2023s0180g00010	2.0604	Q155L4 Cysteine protease related cluster	VVTU18417_s_at VVTU3481_at
	VIT_204s0008g03930	1.71458	Q4VT47 RD22-like protein related cluster	VVTU12710_s_at VVTU17743_s_at VVTU19156_s_at VVTU22120_x_at
	VIT_200s0194g00030	1.55798	P55737 Heat shock protein 90-2 related cluster	VVTU36879_s_at
	VIT_206s0004g03890	1.48823	Q7XUC9 Histone H4 related cluster	VVTU17788_at
	VIT_208s0058g01230	1.81572	Q850K5 Lipid transfer protein isoform 4 related cluster	VVTU19145_at
	VIT_209s0002g07880	2.1871	P31414 Pyrophosphate-energized vacuolar membrane proton pump 1 (EC 3.6.1.1) (Pyrophosphate-energized inorganic pyrophosphatase 1) (H(+)-PPase 1) related cluster	VVTU17845_s_at
	VIT_207s0129g01050	2.39411	Q1XAN1 Sucrose responsive element binding protein related cluster	VVTU13088_at
GO:0009409 response to cold	VIT_206s0004g06710	2.19984	Q0GIK4 Cys-3-His zinc finger protein related cluster	VVTU17102_s_at
P value: 4.14E-02, FE: 1.50	VIT_215s0048g02720	4.25586	Q9MAM3 3-ketoacyl-CoA synthase 1 related cluster	VVTU37102_at VVTU38502_at
	VIT_214s0006g02470	2.00315	O82579 Ribosomal protein L26 related cluster	VVTU18696_s_at
	VIT_219s0027g00760	1.89935	O23755 Elongation factor 2 (LOS1) related cluster	VVTU1089_at VVTU35115_x_at VVTU38207_s_at
	VIT_205s0020g04110	2.24762	P93735 Early light-induced protein related cluster	VVTU26995_x_at VVTU31270_at VVTU31270_x_at VVTU31382_x_at VVTU31633_at VVTU31633_x_at VVTU40867_x_at VVTU5202_at
	VIT_212s0059g00260	1.50267	Q56ZC7 Putative pre-mRNA splicing factor related cluster	VVTU15026_at
	VIT_211s0206g00120	2.75067	Q38JC9 Temperature-induced lipocalin related cluster	VVTU13516_s_at
	VIT_207s0129g00690	3.11653	Q9FN19 Histone deacetylation-related WD-40 repeat protein (HOS15) related cluster	VVTU173_at
	VIT_203s0038g00760	3.23556	Q39827 Arginine decarboxylase related cluster	VVTU12839_at VVTU8198_at
	VIT_204s0044g00020	1.90843	Q8S568 Catalase related cluster	VVTU19195_at
	VIT_208s0007g04430	2.0114	Q93ZG7 DEAD-box ATP-dependent RNA helicase 38 (LOS4) related cluster	VVTU2685_s_at
	VIT_209s0002g01320	4.24112	Q9AR81 Germin-like protein precursor related cluster	VVTU1614_at
	VIT_203s0063g02610	2.49014	Q8RW11 Putative glycine rich protein related cluster	VVTU12182_s_at VVTU17758_s_at VVTU17841_s_at VVTU18399_s_at VVTU19687_s_at VVTU21109_x_at VVTU22113_s_at VVTU2817_s_at VVTU34946_s_at VVTU37953_s_at VVTU7077_s_at
	VIT_213s0019g01430	2.12673	P27322 Heat shock cognate 70 kDa protein 2 related cluster	VVTU19604_s_at
	VIT_210s0003g01000	1.59815	Q9M6B3 Malate dehydrogenase related cluster	VVTU27313_at
	VIT_216s0098g01760	1.91825	Q8LDQ4 PP2A regulatory subunit TAP46 related cluster	VVTU2690_at
	VIT_202s0109g00080	1.6409	Q95033 Phosphoribulokinase precursor related cluster	VVTU26361_at
	VIT_208s0040g01760	2.72149	Q41367 24 kDa RNA binding protein related cluster	VVTU19456_s_at VVTU39735_s_at
	VIT_217s0000g03690	2.236	Q2I314 Ribulose-1,5-bisphophate carboxylase oxygenase small subunit related cluster	VVTU32796_x_at
	VIT_206s0004g05180	1.60449	P10896 Ribulose bisphosphate carboxylase/oxygenase activase, chloroplast related cluster	VVTU19386_at
	VIT_210s0116g00530	3.56402	O23787 Thiazole biosynthetic enzyme, chloroplast precursor related cluster	VVTU12410_at VVTU18059_s_at VVTU5985_s_at

## Sheet: Down-regulated
Supplementary Table S1. Functional annotation chart (FACH) (P value<0.05 and FE>1.4) recognised in DAVID database for differentially regulated genes in non-treated early-harvested grapes stored 3 days at 0ºC.
	GrapegenDB 12Xv1 unique ID	Fold change	Probe Set Annotation	Redundant Probe Sets
GO:0007021 tubulin complex assembly	VIT_218s0001g05660	-1.52501	Q8L405 Tubulin folding cofactor E related cluster	VVTU11929_s_at VVTU23024_at
P value: 2.61E-03, FE: 4.50	VIT_208s0007g05420	-2.63063	Q8L5R5 Tubulin folding cofactor B related cluster	VVTU5129_s_at
	VIT_215s0048g00470	-1.56212	Q8L5R3 Tubulin folding cofactor D related cluster	VVTU36184_at
	VIT_207s0141g00180	-2.73755	Q8L5R4 Tubulin folding cofactor C related cluster	VVTU10621_at
	VIT_204s0023g01820	-2.54236	Q9ZPX1 ADP-ribosylation factor-like protein 2 related cluster	VVTU661_at
	VIT_215s0021g01180	-1.53122	O04350 Tubulin-specific chaperone A related cluster	VVTU34385_at
GO:0016575 histone deacetylation	VIT_204s0044g01510	-1.52189	Q941D6 Histone deacetylase 14 related cluster	VVTU17006_at
P value: 3.00E-02, FE: 3.00	VIT_203s0038g04240	-2.20307	O22446 Histone deacetylase 19 related cluster	VVTU21852_s_at
	VIT_217s0000g09070	-2.19371	Q9FML2 Histone deacetylase 6 related cluster	VVTU3690_at
	VIT_206s0080g00210	-1.91293	Q94EJ2 Histone deacetylase 8 related cluster	VVTU12962_at
	VIT_215s0021g00610	-1.60618	Q8H0W2 Histone deacetylase 9 related cluster	VVTU14647_at
GO:0006506 GPI anchor biosynthetic process	VIT_219s0014g01410	-2.84999	Q9FZ49 Alpha-1,2-mannosyltransferase related cluster	VVTU7159_at
P value: 3.15E-02, FE: 2.62	VIT_202s0025g04070	-2.01422	Q8VZB3 GPI transamidase subunit PIG-U related cluster	VVTU11465_at
	VIT_201s0011g01260	-2.32514	O64761 Phosphatidylinositol glycan, class C related cluster	VVTU15651_at
	VIT_208s0007g05870	-2.14449	Q2HRH2 N-acetylglucosaminyl transferase component related cluster	VVTU9680_at
	VIT_211s0037g01100	-2.17796	Q94A15 AT5g14850 T9L3_150 related cluster	VVTU10598_at
	VIT_202s0012g01840	-2.74303	Q1RZ95 Hypothetical protein related cluster	VVTU14446_at
GO:0006012 galactose metabolic process	VIT_211s0078g00430	-1.58786	Q9SG76 Galacturonokinase related cluster	VVTU14778_s_at
P value: 4.77E-02, FE: 2.42	VIT_215s0046g01430	-2.94721	Q9M308 Galactose mutarotase-like superfamily protein related cluster	VVTU7352_s_at
	VIT_214s0066g00410	-2.12945	Q5EAF4 Aldose 1-epimerase family protein related cluster	VVTU1373_s_at
	VIT_211s0052g00660	-2.04549	Q9LVC5 Galactose mutarotase-like superfamily protein related cluster	VVTU2719_at
	VIT_204s0023g01970	-2.08828	Q9FJY6 Aldose 1-epimerase family protein related cluster	VVTU923_at
	VIT_202s0025g04210	-2.55849	Q42605 Bifunctional UDP-glucose 4-epimerase and UDP-xylose 4-epimerase 1 related cluster	VVTU6686_at
	VIT_202s0025g01580	-1.60329	Q8LNZ3 UDP-glucose 4-epimerase related cluster	VVTU35111_s_at
GO:0015986 ATP synthesis coupled proton transport	VIT_212s0028g02170	-3.26676	O82279 ATP synthase protein I-related protein related cluster	VVTU5060_s_at
P value: 1.83E-02, FE: 2.15	VIT_219s0014g04860	-1.69405	Q9M0D5 ATP synthase subunit G protein related cluster	VVTU40809_s_at VVTU696_at
	VIT_209s0002g05720	-1.55418	Q9SZY7 V-type proton ATPase subunit c''1 related cluster	VVTU33042_s_at VVTU34420_at
	VIT_213s0019g03860	-1.54053	Q6L460 ATP synthase D chain, mitochondrial, putative related cluster	VVTU12428_s_at
	VIT_209s0018g01930	-1.8558	Q96253 ATP synthase epsilon chain, mitochondrial related cluster	VVTU3309_at
	VIT_204s0008g02580	-1.70456	Q9SDM0 Vacuolar H+-ATPase catalytic subunit related cluster	VVTU35014_at
	VIT_217s0000g00460	-1.84382	Q0PGG3 Vacuolar H+-ATPase subunit C related cluster	VVTU29184_s_at VVTU8633_s_at
	VIT_212s0028g01260	-1.84846	Q9XGM1 V-type proton ATPase subunit D related cluster	VVTU3116_at
	VIT_202s0025g01000	-1.74972	Q9SWE7 V-type proton ATPase subunit E related cluster	VVTU2570_at
	VIT_202s0025g00960	-1.82444	Q84T14 Vacuolar H+ ATPase subunit E related cluster	VVTU14467_at
