# Supplementary material for: Low Temperature and Short-Term High-CO2 Treatment in Postharvest Storage of Table Grapes at Two Maturity Stages: Effects on Transcriptome Profiling
Source: Front Plant Sci. 2016 Jul 13;7:1020. doi: 10.3389/fpls.2016.01020 (PMC4942463; doi:10.3389/fpls.2016.01020)
Supplement: Supplementary file 2 [file Table2.XLSX]

## Sheet: up-regulated
Supplementary Table S2. Functional annotation chart (FACH) (P value<0.05 and FE>1.4) recognised in DAVID database for differentially regulated genes in non-treated late-harvested grapes stored 3 days at 0ºC.
	GrapegenDB 12Xv1 Unique ID	Fold Change	Probe Set Annotation	Redundant Probe Sets
GO:0009644 response to high light intensity	VIT_209s0002g06790	1.65862	Q9SSQ8 26.5 kDa heat shock protein, mitochondrial related cluster	VVTU5971_at
P value:1.88E-03, FE: 2.79	VIT_205s0020g03330	1.59622	Q9SKY8 70kD heat shock protein related cluster	VVTU9008_at
	VIT_208s0007g05880	2.06036	Q6ELF8 Poly(A)-binding protein C-terminal interacting protein 243 related cluster	VVTU22870_at
	VIT_207s0005g01980	2.56161	Q1SUV1 Glycosyl transferase, family 8 related cluster	VVTU1997_at
	VIT_205s0094g00850	1.69625	Q7XZU0 Probable phosphoinositide phosphatase SAC9 related cluster	VVTU680_at
	VIT_201s0010g02290	2.0032	Q8L470 Small heat shock protein related cluster	VVTU3953_s_at
	VIT_213s0019g02770	1.86941	P27880 18.2 kDa class I heat shock protein related cluster	VVTU13743_s_at
	VIT_210s0523g00040	1.60124	Q56X52 Alternative oxidase 4related cluster	VVTU201_at
	VIT_203s0180g00110	1.88445	Q9M7I9 Stress enhanced protein 1 related cluster	VVTU2017_at
	VIT_209s0002g06970	2.53515	Q949X0 Palmitoyl-monogalactosyldiacylglycerol delta-7 desaturase, chloroplast precursor related cluster	VVTU3709_at
	VIT_210s0003g03270	1.80073	Q946Y4 Inward rectifying shaker-like K+ channel related cluster	VVTU34564_s_at
	VIT_205s0049g01760	1.50914	Q9SL05 Protein PROTON GRADIENT REGULATION 5, chloroplastic relasted cluster	VVTU5860_s_at
GO:0016036 cellular response to phosphate starvation	VIT_204s0008g05420	1.72741	O48781 SPX (SYG1/Pho81/XPR1) domain-containing protein SPX2 related cluster	VVTU3318_at
P value: 3.94E-02, FE: 2.62	VIT_208s0007g01940	2.73779	Q69LA5 Putative sulfolipid synthase related cluster	VVTU14461_at
	VIT_214s0108g01120	1.67613	Q94A21 SPX (SYG1/Pho81/XPR1) domain-containing protein SPX4 related cluster	VVTU16636_at VVTU16638_at
	VIT_204s0044g00020	1.65173	Q8S568 Catalase related cluster	VVTU10030_at
	VIT_211s0118g00310	2.33583	O82730 Monogalactosyldiacylglycerol synthase 2, chloroplasticrelated cluster	VVTU16733_s_at
	VIT_200s0265g00070	1.72136	Q0WM96 Probable ubiquitin-conjugating enzyme E2 24 related cluster	VVTU40543_x_at VVTU6335_at
GO:0007264 small GTPase mediated signal transduction	VIT_211s0052g01720	1.55617	P40940 ADP-ribosylation factor 3 related cluster	VVTU7151_at
P value: 1.58E-02, FE: 2.08	VIT_206s0004g05550	1.59203	Q40193 Ras-related protein Rab11C related cluster	VVTU12931_s_at VVTU16702_s_at
	VIT_218s0001g15090	1.50539	Q40207 RAB1Y related cluster	VVTU12504_s_at VVTU21662_s_at
	VIT_218s0001g02250	2.07062	Q43463 Ras-related protein Rab7 related cluster	VVTU12242_at VVTU14511_s_at
	VIT_210s0003g01610	1.65852	Q9SN35 Ras-like GTP-binding protein related cluster	VVTU1045_at
	VIT_209s0002g04600	1.89768	Q9SBU0 GTP binding protein related cluster	VVTU12368_s_at
	VIT_207s0005g02000	1.52197	UPI00000A4A7E Cluster related to UPI00000A4A7E; putative ADP-ribosylation factor	VVTU1436_s_at VVTU21056_s_at VVTU27706_s_at
	VIT_219s0014g00960	1.74068	Q9SUJ6 SGP1 monomeric G-protein related cluster	VVTU12846_at VVTU22061_at
	VIT_204s0023g01820	1.50092	Q9ZPX1 Probable ADP-ribosylation factor At2g18390 related cluster	VVTU661_at
	VIT_205s0062g00840	1.7572	P28187 Ras-related protein RABA5c related cluster	VVTU6884_at
	VIT_219s0014g01160	1.52214	Q39222 Ras-related protein RABA1b related cluster	VVTU1055_at
	VIT_212s0035g01150	1.52506	Q41339 Small GTP-binding protein related cluster	VVTU13725_s_at
	VIT_207s0031g01700	2.22456	Q9C5J9 Putative GTP-binding protein At5g64813 related cluster	VVTU17401_at
GO:0010629 negative regulation of gene expression	VIT_217s0000g06950	1.65449	Q8VY00 Pre-mRNA-splicing factor ATP-dependent RNA helicase DEAH1 related cluster	VVTU9234_at
P value: 3.85E-02, FE: 1.71	VIT_211s0052g00850	1.62782	Q4LAW1 Putative replication factor A related cluster	VVTU4549_at
	VIT_216s0098g01820	1.74027	Q94A79Protein DEFECTIVE IN MERISTEM SILENCING 3 related cluster	VVTU5775_at
	VIT_203s0063g02120	2.16473	Q8LB59 Minor allergen related cluster	VVTU21840_at
	VIT_201s0011g02970	1.56371	Q9FNN3 GC-rich sequence DNA-binding factor-like protein ILP1 related cluster	VVTU3274_at
	VIT_214s0066g01040	1.59965	Q76KU6 DNA methyltransferase related cluster	VVTU8524_at
	VIT_208s0007g07570	2.548	F4JWJ7 CCR4-NOT transcription complex subunit 3 related cluster	VVTU1697_at
	VIT_210s0003g00080	1.8292	Q9FKW0 Putative E3 ubiquitin-protein ligase RING1a related cluster	VVTU13347_at
	VIT_210s0003g04360	1.50571	Q9M0V3 DNA damage-binding protein 1a related cluster	VVTU6202_at
	VIT_211s0149g00120	1.75158	A7LFZ6 Endoribonuclease Dicer homolog 4 related cluster	VVTU9006_at
	VIT_215s0048g02380	1.611	Q9SP32 Endoribonuclease Dicer homolog 1 related cluster	VVTU38341_at VVTU39408_at
	VIT_205s0077g00710	1.52925	Q531A8 FCA gamma related cluster	VVTU5797_at
	VIT_217s0000g09070	2.30606	Q1S4J3 Histone deacetylase superfamily related cluster	VVTU3690_at
	VIT_204s0044g01480	1.73713	Q42546 SAL1 phosphatase related cluster	VVTU440_s_at VVTU591_at
	VIT_204s0008g04910	2.03254	Q9FUY2 Transcriptional corepressor LEUNIG related cluster	VVTU6134_at
GO:0006457 protein folding	VIT_207s0005g01390	1.53728	Q38858 Calreticulin-2 (CRT2) related cluster	VVTU7664_at
P value: 8.57E-04, FE: 1.70	VIT_205s0102g01190	1.91727	O04153 Calreticulin-3 precursor related cluster	VVTU38604_s_at
	VIT_208s0032g00960	1.80949	Q8L7K4 Hypothetical molecular chaperone HscB related cluster	VVTU40681_s_at VVTU9606_x_at
	VIT_209s0002g03930	1.52935	P08927 RuBisCO large subunit-binding protein subunit beta, chloroplast precursor related cluster	VVTU5619_s_at
	VIT_203s0038g02110	2.95794	P93499 DnaJ-like protein relasted cluster	VVTU2366_s_at
	VIT_202s0012g02290	1.75417	O82287 Putative DnaJ protein related cluster	VVTU38224_s_at
	VIT_215s0021g02090	1.50766	Q949C1 DnaJ-like protein related cluster	VVTU13217_s_at VVTU35074_s_at
	VIT_208s0040g00120	1.60771	Q0WTI8 Chaperone protein dnaJ 72 related cluster	VVTU46_at
	VIT_209s0002g00690	16.7738	Q9LJG5 Chaperone DnaJ-domain containing protein related cluster	VVTU4022_at
	VIT_208s0217g00090	1.52611	Q9SR96 DnaJ protein ERDJ3A related cluster	VVTU5238_at
	VIT_206s0004g05140	1.58741	Q2HS35 Heat shock protein DnaJ, N-terminal related cluster	VVTU2562_at
	VIT_213s0019g03880	1.50396	Q8RV04 Expressed protein related cluster	VVTU8547_at
	VIT_207s0005g01290	2.95809	O22266 Putative uncharacterized protein At2g47440 related cluster	VVTU12711_at
	VIT_218s0072g01080	1.57463	O80799 T8F5.5 protein related cluster	VVTU1593_s_at
	VIT_208s0007g07960	1.71175	Q1SHY3 Heat shock protein DnaJ related cluster	VVTU1261_at
	VIT_204s0008g06970	1.70599	Q9LH49 Chaperone DnaJ-domain containing protein related cluster	VVTU22516_s_at
	VIT_206s0004g01100	1.86644	O64750 Protein EMBRYO SAC DEVELOPMENT ARREST 3, chloroplastic related cluster	VVTU15681_s_at
	VIT_210s0003g01700	1.5161	P35402 ER lumen protein-retaining receptor 2A related cluster	VVTU1231_s_at
	VIT_218s0001g08830	1.67831	Q7F1F2 Putative 70 kDa peptidylprolyl isomerase related cluster	VVTU7838_at
	VIT_205s0020g03330	1.59622	Q9SKY8 Heat shock 70 kDa protein 8 related cluster	VVTU9008_at
	VIT_219s0090g00340	1.57887	Q655N4 Putative heat-shock protein related cluster	VVTU39697_at
	VIT_201s0011g04820	1.80287	Q8H2B1 DnaJ-like protein related cluster	VVTU9828_at
	VIT_209s0002g07210	1.6522	Q0WN54 Molecular chaperone Hsp40/DnaJ-like protein related cluster	VVTU2007_at VVTU35465_s_at
	VIT_210s0003g03260	1.90137	Q2HIK4 Prefoldin 6 related cluster	VVTU13893_s_at
	VIT_201s0026g00840	1.66809	Q8VXV4 Chaperone protein dnaJ 16 related cluster	VVTU13987_at
	VIT_203s0038g02200	2.20083	O49605 Peptidyl-prolyl cis-trans isomerase CYP21-1 related cluster	VVTU13039_at
	VIT_217s0000g02530	1.83827	Q9LDY5 Peptidyl-prolyl cis-trans isomerase FKBP17-2, chloroplastic precursor related cluster	VVTU6274_s_at
	VIT_219s0014g03330	1.67383	P82869 Peptidyl-prolyl cis-trans isomerase CYP37, chloroplast precursor related cluster	VVTU2024_at
	VIT_201s0150g00200	1.56781	Q9LYR5Peptidyl-prolyl cis-trans isomerase FKBP19, chloroplastic precursor related cluster	VVTU12571_s_at VVTU25856_at
	VIT_208s0007g02900	1.61902	Q93VG0 Peptidyl-prolyl cis-trans isomerase related cluster	VVTU8121_at
	VIT_215s0048g01780	1.62788	Q9LPC7 Peptidyl-prolyl cis-trans isomerase CYP18-1 related cluster	VVTU5428_at
	VIT_203s0063g01030	1.60665	Q9C566 Peptidyl-prolyl cis-trans isomerase CYP40 related cluster	VVTU8602_at
	VIT_213s0084g00620	1.51409	Q9ZVJ4 Peptidyl-prolyl cis-trans isomerase CYP22 related cluster	VVTU1677_at VVTU27666_s_at
	VIT_201s0011g01650	1.74311	Q1EPD1 Peptidylprolyl isomerase, FKBP-type family protein related cluster	VVTU574_at
	VIT_205s0020g03500	1.57458	Q2QQS1 Prefoldin subunit related cluster	VVTU1387_s_at VVTU35653_s_at
	VIT_205s0094g00410	1.96961	Q945Q5 Expressed protein related cluster	VVTU22124_at

## Sheet: down-regulated
Supplementary Table S2. Functional annotation chart (FACH) (P value<0.05 and FE>1.4) recognised in DAVID database for differentially regulated genes in non-treated late-harvested grapes stored 3 days at 0ºC.
	GrapegenDB 12Xv1 Unique ID	Fold Change	Probe Set Annotation	Redundant Probe Sets
GO:0006414 translational elongation	VIT_211s0103g00220	-2.31073	Q6Y1D1 60S acidic ribosomal protein P3 related cluster	VVTU18069_at
P value: 4.61E-02, FE: 3.55	VIT_216s0098g01010	-2.90541	P52855 60S acidic ribosomal protein P1 related cluster	VVTU27659_at VVTU27659_x_at
	VIT_206s0004g03240	-4.12234	P40911 Elongation factor 1-alpha related cluster	VVTU33467_at
	VIT_208s0007g02190	-1.73868	Q9FUM1 Elongation factor 1-gamma related cluster	VVTU4706_at
GO:0010114 response to red light	VIT_212s0057g00630	-1.56604	P14278 Chlorophyll a-b binding protein 4, chloroplast precursor related cluster	VVTU19399_at
P value: 1.40E-02, FE: 3.38	VIT_213s0019g04140	-2.50463	P12360 Chlorophyll a-b binding protein 6A, chloroplast precursor related cluster	VVTU34633_at
	VIT_210s0003g02900	-2.11752	P07370 Chlorophyll a-b binding protein 1B, chloroplast precursor related cluster	VVTU12543_s_at VVTU38140_s_at VVTU6510_s_at
	VIT_218s0089g01170	-1.79208	Q9XF89 Chlorophyll a-b binding protein CP26, chloroplast precursor related cluster	VVTU27602_s_at VVTU33522_s_at
	VIT_208s0007g02190	-1.65197	Q9XQB2 Chlorophyll a/b binding protein CP29 related cluster	VVTU27073_x_at VVTU36179_s_at VVTU40846_s_at VVTU5350_s_at
	VIT_217s0000g06360	-1.93542	Q93XP1 Expansin related cluster	VVTU2329_at
GO:0009414 response to water deprivation	VIT_209s0018g01650	-3.32121	Q94AN4 AP2-like ethylene-responsive transcription factor At1g16060 related cluster	VVTU430_at
P value: 1.84E-05, FE: 2.91	VIT_206s0004g01510	-1.99274	Q6X5R6 Lipoxygenase related cluster	VVTU27198_x_at
	VIT_215s0046g02410	-1.87857	Q9LLM0 Plasma membrane aquaporin PIP1a related cluster	VVTU17682_at
	VIT_208s0040g01890	-1.53629	A8MRW1 Aquaporin PIP1-2 related cluster	VVTU32177_at
	VIT_202s0025g03390	-1.8828	Q08733 Aquaporin PIP1-3 related cluster	VVTU18170_at
	VIT_213s0019g04280	-4.92134	Q5PXH0 Aquaporin PIP2-1 related cluster	VVTU35878_s_at
	VIT_203s0038g00280	-2.14628	Q5K4K8 Putative papain-like cysteine proteinase related cluster	VVTU18449_at
	VIT_203s0180g00010	-1.5043	Q155L4 Cysteine protease related cluster	VVTU16909_at
	VIT_204s0008g03950	-1.56584	Q4VT47 RD22-like protein related cluster	VVTU19655_at
	VIT_215s0046g02110	-1.68249	P46518 Late embryogenesis abundant protein Lea14-A related cluster	VVTU38173_at
	VIT_200s0194g00030	-1.60774	P55737 Heat shock protein 90-2 related cluster	VVTU36879_s_at
	VIT_206s0004g03890	-2.10919	Q7XUC9 Histone H4 related cluster	VVTU35761_s_at
	VIT_215s0048g02870	-2.30629	P46897 Homeobox-leucine zipper protein ATHB-7 related cluster	VVTU13787_at
	VIT_208s0058g01230	-1.80892	Q850K5 Lipid transfer protein isoform 4 related cluster	VVTU19145_at
	VIT_206s0004g05460	-1.85048	Q71QD5 Protein phosphatase 2C (PP2C) related cluster	VVTU1563_at VVTU8989_at
	VIT_213s0019g02200	-1.98874	Q9M3V1 Protein phpsphatase 2C (PP2C1) related cluster	VVTU12476_at VVTU834_at
	VIT_209s0002g07880	-1.90513	P31414 Pyrophosphate-energized vacuolar membrane proton pump 1 (EC 3.6.1.1) (Pyrophosphate-energized inorganic pyrophosphatase 1) (H(+)-PPase 1) related cluster	VVTU17845_s_at
	VIT_207s0191g00070	-1.64045	Q75LR7 Serine threonine-protein kinase SAPK1 related cluster	VVTU26492_at
GO:0009620 response to fungus	VIT_201s0010g02030	-1.71646	Q39182 Defensin-like protein 2 related cluster	VVTU19041_at
P value: 1.19E-02, FE: 2.14	VIT_206s0004g01510	-1.99274	Q6X5R6 Lipoxygenase related cluster	VVTU27198_x_at
	VIT_202s0087g00710	-1.59816	Q3HNF4 ABA 8 -hydroxylase CYP707A1 related cluster	VVTU6000_at
	VIT_200s0265g00050	-1.69372	Q9ZT82 Callose synthase 12 related cluster	VVTU6247_at
	VIT_213s0019g03380	-1.58481	Q45FY8 Coronatine-insensitive 1 related cluster	VVTU23697_at VVTU3760_at
	VIT_215s0021g00480	-2.2956	Q7XBZ9 Dynamin-related protein 1C related cluster	VVTU19941_at
	VIT_217s0000g00200	-1.65026	Q9FH54 Ethylene-responsive transcription factor ERF114 related cluster	VVTU25124_at
	VIT_209s0002g00570	-2.08662	UPI000004839A Cluster related to UPI000004839A; carboxylic ester hydrolase hydrolase, acting on ester bonds lipase	VVTU15562_at VVTU29863_at
	VIT_208s0040g02170	-1.65296	Q56BA4MLO-like protein related cluster	VVTU33969_at
GO:0009408 response to heat	VIT_204s0008g01580	-1.83631	Q9XGS6 Cytosolic class II low molecular weight heat shock protein related cluster	VVTU18200_at VVTU18200_x_at
P value: 1.93E-02, FE: 2.01	VIT_216s0022g00510	-1.72601	Q9M566 LMW heat shock protein related cluster	VVTU32275_at
	VIT_201s0010g02460	-1.6404	P25858 Glyceraldehyde-3-phosphate dehydrogenase, cytosolic related cluster	VVTU1077_at
	VIT_202s0154g00480	-2.35657	Q9M566 LMW heat shock protein related cluster	VVTU32713_at
	VIT_206s0004g04510	-1.71017	P27322 Heat shock cognate 70 kDa protein 2 related cluster	VVTU35426_s_at VVTU6356_at VVTU7359_s_at
	VIT_202s0025g00280	-2.06683	P51819 Heat shock protein 83 related cluster	VVTU2732_s_at
	VIT_219s0015g01090	-1.59593	P55737 Heat shock protein 90-2 related cluster	VVTU26909_x_at
	VIT_207s0031g00670	-1.51958	Q9SXK9 Heat shock factor related cluster	VVTU4133_s_at
	VIT_206s0004g03550	-1.5741	Q1AFF4 Ascorbate peroxidase related cluster	VVTU19451_at
	VIT_204s0079g00760	-1.64297	Q9SBU0 GTP binding protein related cluster	VVTU11887_at
	VIT_214s0060g02320	-1.93236	Q1RSM3 Calcium‐binding EF‐hand; Ferric reductase‐like transmembrane component related cluster	VVTU10857_at
	VIT_219s0014g02830	-1.58152	Q9FIJ0 Respiratory burst oxidase homolog protein D related cluster	VVTU640_at
GO:0009611 response to wounding	VIT_209s0002g01080	-4.19891	Q93YA9 Lipoxygenase LOX1 related cluster	VVTU8975_at VVTU9356_at
P value: 2.75E-02, FE: 1.98	VIT_216s0039g00010	-2.29667	Q6X4V5 ABC transporter related cluster	VVTU12621_at VVTU4735_at
	VIT_206s0004g04700	-1.73503	Q5CZ54 Pom14 protein related cluster	VVTU27388_at
	VIT_206s0004g01510	-1.99274	Q6X5R6 Lipoxygenase related cluster	VVTU27198_x_at
	VIT_212s0057g00070	-3.38253	O82615 Probable wound-induced protein related cluster	VVTU8323_x_at
	VIT_203s0038g00760	-2.67227	O24549 Arginine decarboxylase related cluster	VVTU12839_at VVTU8198_at
	VIT_211s0016g05530	-1.95582	Q9M510 Dicyanin related cluster	VVTU12096_at
	VIT_213s0019g03380	-1.58481	Q45FY8 Coronatine-insensitive 1 related cluster	VVTU23697_at VVTU3760_at
	VIT_209s0002g00570	-2.08662	UPI000004839A Cluster related to UPI000004839A; carboxylic ester hydrolase hydrolase, acting on ester bonds lipase	VVTU15562_at VVTU29863_at
	VIT_206s0004g08150	-1.53379	Q3HM04 Cinnamate-4-hydroxylse related cluster	VVTU12032_s_at VVTU19140_s_at
GO:0006979 response to oxidative stress	VIT_203s0063g00610	-2.20274	Q9FX95 ARP protein related cluster	VVTU37240_at
P value: 2.34E-03, FE: 1.94	VIT_217s0000g10430	-4.26477	P26518 Glyceraldehyde-3-phosphate dehydrogenase, cytosolic related cluster	VVTU18256_at
	VIT_219s0093g00310	-1.78835	Q0PN10 Glutathione S-transferase related cluster	VVTU13131_s_at
	VIT_219s0015g02590	-1.98839	Q8H9E7 Glutathione S-transferase related cluster	VVTU29825_x_at
	VIT_208s0056g00640	-1.72607	Q9C9Y9 Hypothetical protein At3g08670/F17O14.14 related cluster	VVTU21853_at VVTU27095_s_at
	VIT_217s0000g07370	-1.77809	Q9SU72 Protein EDS1 related cluster	VVTU28418_at
	VIT_206s0004g02890	-4.55538	Q84XU4 Protein disulphide isomerase related cluster	VVTU15867_at VVTU26124_at
	VIT_217s0000g09780	-1.5055	Q6QPJ5 Methionine sulfoxide reductase A related cluster	VVTU18757_at
	VIT_203s0038g00760	-2.67227	O24549 Arginine decarboxylase related cluster	VVTU12839_at VVTU8198_at
	VIT_209s0002g02120	-1.64621	Q8W0A1 Beta-galactosidase 2 related cluster	VVTU21734_at
	VIT_211s0016g05530	-1.95582	Q9M510 Dicyanin related cluster	VVTU12096_at
	VIT_213s0067g01840	-2.01477	Q8RX97 Ferritin-1, chloroplast precursor related cluster	VVTU30506_at
	VIT_206s0004g03550	-1.5741	Q1AFF4 Ascorbate peroxidase related cluster	VVTU19451_at
	VIT_204s0008g07040	-1.57214	O81772 Peroxidase 46 precursor related cluster	VVTU7010_at
	VIT_206s0004g07770	-1.58032	Q84ZT5 Peroxidase precursor related cluster	VVTU35071_at
	VIT_201s0011g04350	-1.9247	F6HFL6 Fructose-bisphosphate aldolase related cluster	VVTU18395_at
	VIT_214s0066g01100	-1.56418	Q9LK94 Monodehydroascorbate reductase 4, peroxisomal related cluster	VVTU871_at
	VIT_208s0007g03610	-1.52439	Q9LFA3 Probable monodehydroascorbate reductase related cluster	VVTU2629_x_at VVTU33681_x_at VVTU35038_x_at VVTU40863_x_at
	VIT_218s0157g00020	-1.66514	Q9SQI2 Protein GIGANTEA related cluster	VVTU2454_s_at VVTU5307_at
	VIT_214s0030g00830	-2.31239	Q70CE4 Superoxide dismutase related cluster	VVTU18524_at
GO:0009651 response to salt stress	VIT_208s0056g01570	-1.7896	Q42699 5-methyltetrahydropteroyltriglutamate--homocysteine methyltransferase related cluster	VVTU29685_s_at VVTU3176_s_at VVTU35481_s_at
P value: 3.69E-04, FE: 1.94
	VIT_209s0018g01650	-3.32121	Q94AN4 AP2-like ethylene-responsive transcription factor At1g16060 related cluster	VVTU430_at
	VIT_215s0048g02410	-1.88307	Q56TL1 Late elongated hypocotyl related cluster	VVTU31602_x_at
	VIT_210s0116g01210	-1.50666	O65390 Aspartic proteinase A1 related cluster	VVTU19829_at
	VIT_216s0039g00010	-2.29667	Q6X4V5 ABC transporter related cluster	VVTU12621_at VVTU4735_at
	VIT_204s0023g02060	-1.90658	Q2QX46 Expressed protein related cluster	VVTU30736_at
	VIT_217s0053g00620	-1.70561	Q9CAT7 Nascent polypeptide-associated complex subunit beta related cluster	VVTU27248_at VVTU27248_x_at
	VIT_217s0000g02540	-1.71645	Q1SMZ9 Protein kinase related cluster	VVTU38975_at
	VIT_201s0137g00600	-1.55706	Q762M8 MAP kinase phosphatase related cluster	VVTU6008_at
	VIT_211s0016g03320	-1.84391	Q6XL70 Putative oligosaccharyl transferase STT3 protein related cluster	VVTU18211_at VVTU653_at
	VIT_208s0040g01890	-1.53629	A8MRW1 Aquaporin PIP1-2 related cluster	VVTU32177_at
	VIT_203s0038g00760	-2.67227	O24549 Arginine decarboxylase related cluster	VVTU12839_at VVTU8198_at
	VIT_203s0038g00280	-2.14628	Q5K4K8 Putative papain-like cysteine proteinase related cluster	VVTU18449_at
	VIT_211s0016g04630	-1.92305	Q0HA68 DELLA protein related cluster	VVTU2404_at
	VIT_204s0008g03950	-1.56584	Q4VT47 RD22-like protein related cluster	VVTU19655_at
	VIT_201s0011g02200	-2.1322	Q93XJ6 Glutamine synthetase related cluster	VVTU27214_at
	VIT_201s0010g02460	-1.6404	P25858 Glyceraldehyde-3-phosphate dehydrogenase, cytosolic related cluster	VVTU1077_at
	VIT_219s0015g01090	-1.59593	P55737 Heat shock protein 90-2 related cluster	VVTU26909_x_at
	VIT_206s0004g03550	-1.5741	Q1AFF4 Ascorbate peroxidase related cluster	VVTU19451_at
	VIT_210s0003g01000	-2.20082	Q9M6B3 Malate dehydrogenase related cluster	VVTU1142_at
	VIT_218s0001g02510	-4.22939	Q9XF61 Protein disulfide-isomerase precursor related cluster	VVTU11843_at
	VIT_209s0002g07880	-1.90513	P31414 Pyrophosphate-energized vacuolar membrane proton pump 1 (EC 3.6.1.1) (Pyrophosphate-energized inorganic pyrophosphatase 1) (H(+)-PPase 1) related cluster	VVTU17845_s_at
	VIT_205s0020g00670	-1.74123	P17562 S-adenosylmethionine synthetase 2 related cluster	VVTU18486_at
	VIT_207s0191g00070	-1.64045	Q75LR7 Serine threonine-protein kinase SAPK1 related cluster	VVTU26492_at
	VIT_214s0030g00830	-2.31239	Q70CE4 Superoxide dismutase related cluster	VVTU18524_at
	VIT_216s0050g00380	-1.93106	P14140 Tubulin beta chain related cluster	VVTU27332_at
	VIT_204s0044g00710	-1.52439	O64459 UTP--glucose-1-phosphate uridylyltransferase related cluster	VVTU18992_at
GO:0046686 response to cadmium ion	VIT_208s0056g01570	-1.7896	Q42699 5-methyltetrahydropteroyltriglutamate--homocysteine methyltransferase related cluster	VVTU29685_s_at VVTU3176_s_at VVTU35481_s_at
P value: 1.31E-03, FE: 1.82
	VIT_215s0048g02410	-1.88307	Q56TL1 Late elongated hypocotyl related cluster	VVTU31602_x_at
	VIT_217s0000g10430	-4.26477	P26518 Glyceraldehyde-3-phosphate dehydrogenase, cytosolic related cluster	VVTU18256_at
	VIT_218s0001g10170	-1.50648	Q9AT32 Poly(A)-binding protein related cluster	VVTU17945_s_at
	VIT_202s0025g03270	-2.89846	Q0J3M9 Puromycin-sensitive aminopeptidase related cluster	VVTU29585_at VVTU34684_s_at VVTU38126_at
	VIT_205s0029g01090	-3.31045	Q1SJD9 Probable glucan 1,3-alpha-glucosidase related cluster	VVTU26504_at
	VIT_200s1290g00010	-1.97786	Q42428 Chitinase Ib related cluster	VVTU32182_x_at
	VIT_215s0021g00480	-2.2956	Q7XBZ9 Dynamin-related protein 1C related cluster	VVTU19941_at
	VIT_206s0004g03240	-4.12234	P40911 Elongation factor 1-alpha related cluster	VVTU33467_at
	VIT_201s0010g02460	-1.6404	P25858 Glyceraldehyde-3-phosphate dehydrogenase, cytosolic related cluster	VVTU1077_at
	VIT_202s0154g00480	-2.35657	Q9M566 LMW heat shock protein related cluster	VVTU32713_at
	VIT_213s0019g01430	-1.9345	P27322 Heat shock cognate 70 kDa protein 2 related cluster	VVTU19604_s_at
	VIT_206s0004g03550	-1.5741	Q1AFF4 Ascorbate peroxidase related cluster	VVTU19451_at
	VIT_210s0003g01000	-2.20082	Q9M6B3 Malate dehydrogenase related cluster	VVTU1142_at
	VIT_200s2576g00010	-2.1066	Q94LX8 Phosphoenolpyruvate carboxykinase related cluster	VVTU18397_at
	VIT_209s0002g06760	-1.60295	Q09VU3 Phospholipase D alpha related cluster	VVTU19256_at
	VIT_208s0007g02190	-1.73868	Q9FUM1 Elongation factor 1-gamma related cluster	VVTU4706_at
	VIT_204s0023g03010	-2.03826	Q9SXX4 Fructose-bisphosphate aldolase related cluster	VVTU34110_at
	VIT_201s0011g04350	-1.9247	Q94JJ0 Fructose-bisphosphate aldolase related cluster	VVTU18395_at
	VIT_208s0007g03610	-1.52439	Q9M4H3 Putative metallothionein-like protein related cluster	VVTU2629_x_at VVTU33681_x_at VVTU35038_x_at VVTU40863_x_at
	VIT_205s0020g00670	-1.74123	P17562 S-adenosylmethionine synthetase 2 related cluster	VVTU18486_at
	VIT_214s0128g00370	-1.73553	O81983 Seryl-tRNA synthetase related cluster	VVTU3830_at
	VIT_207s0005g03790	-1.57211	O82662 Succinyl-CoA ligase [GDP-forming] beta-chain, mitochondrial precursor related cluster	VVTU17764_at
	VIT_205s0020g01170	-4.9809	Q9ZRX0 Translationally-controlled tumor protein homolog related cluster	VVTU18114_at
	VIT_204s0044g00710	-1.52439	O64459 UTP--glucose-1-phosphate uridylyltransferase related cluster	VVTU18992_at
	VIT_206s0004g07060	-3.37266	Q66N68 Ubiquitin-activating enzyme related cluster	VVTU38155_s_at VVTU6037_at
GO:0009737 response to abscisic acid stimulus	VIT_209s0018g01650	-3.32121	Q94AN4 AP2-like ethylene-responsive transcription factor At1g16060 related cluster	VVTU430_at
P value: 2.80E-02, FE: 1.70	VIT_215s0048g02410	-1.88307	Q56TL1 Late elongated hypocotyl related cluster	VVTU31602_x_at
	VIT_216s0039g00010	-2.29667	Q6X4V5 ABC transporter related cluster	VVTU12621_at VVTU4735_at
	VIT_207s0005g03410	-1.77284	Q2XSW7 11S globulin isoform 3 related cluster	VVTU19662_at
	VIT_203s0038g00760	-2.67227	O24549 Arginine decarboxylase related cluster	VVTU12839_at VVTU8198_at
	VIT_205s0102g00560	-1.5461	Q0WRA3 ATPase E1 related cluster	VVTU26474_at
	VIT_203s0038g03960	-2.10253	Q8LPV9 Phloem calmodulin-like-domain protein kinase PCPK1 related cluster	VVTU34685_at
	VIT_211s0016g04630	-1.92305	Q0HA68 DELLA protein related cluster	VVTU2404_at
	VIT_204s0008g03950	-1.56584	Q4VT47 RD22-like protein related cluster	VVTU19655_at
	VIT_213s0067g01840	-2.01477	Q8RX97 Ferritin-1, chloroplast precursor related cluster	VVTU30506_at
	VIT_215s0048g02870	-2.30629	P46897 Homeobox-leucine zipper protein ATHB-7 related cluster	VVTU13787_at
	VIT_202s0154g00350	-1.84065	Q96569 L-lactate dehydrogenase related cluster	VVTU5095_at
	VIT_208s0058g01230	-1.80892	Q850K5 Lipid transfer protein isoform 4 related cluster	VVTU19145_at
	VIT_209s0002g06760	-1.60295	Q09VU3 Phospholipase D alpha related cluster	VVTU19256_at
	VIT_206s0004g05460	-1.85048	Q71QD5 Protein phosphatase 2C (PP2C) related cluster	VVTU1563_at VVTU8989_at
	VIT_213s0019g02200	-1.98874	Q9M3V1 Protein phpsphatase 2C (PP2C1) related cluster	VVTU12476_at VVTU834_at
	VIT_207s0191g00070	-1.64045	Q75LR7 Serine threonine-protein kinase SAPK1 related cluster	VVTU26492_at
