# Supplementary material for: Low Temperature and Short-Term High-CO2 Treatment in Postharvest Storage of Table Grapes at Two Maturity Stages: Effects on Transcriptome Profiling
Source: Front Plant Sci. 2016 Jul 13;7:1020. doi: 10.3389/fpls.2016.01020 (PMC4942463; doi:10.3389/fpls.2016.01020)
Supplement: Supplementary file 3 [file Table3.XLSX]

## Sheet: non-tretated Early UP
Table S3. Functional annotation clustering of gene ontology terms associated with genes that are regulated in non-treated early- and late-harvested table grapes
Cluster 1	Enrichment Score: 2.12
Category	GO Term ID	GO Term	Count	%	P-value	Fold Enrich
GOTERM_BP_FAT	GO:0019684	photosynthesis, light reaction	15	1.37741	0.00213568	2.43001
GOTERM_BP_FAT	GO:0009765	photosynthesis, light harvesting	8	0.734619	0.00853794	3.17522
GOTERM_BP_FAT	GO:0015979	photosynthesis	20	1.83655	0.0230666	1.68894
Cluster 2	Enrichment Score: 2.09
Category	GO Term ID	GO Term	Count	%	P-value	Fold Enrich
GOTERM_BP_FAT	GO:0006094	gluconeogenesis	4	0.367309	0.00302008	6.61503
GOTERM_BP_FAT	GO:0046165	alcohol biosynthetic process	8	0.734619	0.00381065	3.24738
GOTERM_BP_FAT	GO:0019319	hexose biosynthetic process	5	0.459137	0.0167845	3.66371
GOTERM_BP_FAT	GO:0046364	monosaccharide biosynthetic process	5	0.459137	0.0234646	3.40202
Cluster 3	Enrichment Score: 2.02
Category	GO Term ID	GO Term	Count	%	P-value	Fold Enrich
GOTERM_BP_FAT	GO:0006952	defense response	50	4.59137	0.00728504	1.43286
GOTERM_BP_FAT	GO:0009617	response to bacterium	28	2.57117	0.0107787	1.62237
GOTERM_BP_FAT	GO:0042742	defense response to bacterium	24	2.20386	0.0109923	1.70101
Cluster 4	Enrichment Score: 1.69
Category	GO Term ID	GO Term	Count	%	P-value	Fold Enrich
GOTERM_BP_FAT	GO:0009820	alkaloid metabolic process	10	0.918274	0.00896228	2.49481
GOTERM_BP_FAT	GO:0019362	pyridine nucleotide metabolic process	9	0.826446	0.0115824	2.56066
GOTERM_BP_FAT	GO:0046496	nicotinamide nucleotide metabolic process	8	0.734619	0.0187029	2.55151
GOTERM_BP_FAT	GO:0006769	nicotinamide metabolic process	8	0.734619	0.0187029	2.55151
GOTERM_BP_FAT	GO:0006739	NADP metabolic process	7	0.642792	0.0243734	2.64601
GOTERM_BP_FAT	GO:0043603	cellular amide metabolic process	8	0.734619	0.0403442	2.23257
GOTERM_BP_FAT	GO:0006733	oxidoreduction coenzyme metabolic process	9	0.826446	0.0421333	2.08896

## Sheet: non-treated Early DOWN
Table S3. Functional annotation clustering of gene ontology terms associated with genes that are regulated in non-treated early- and late-harvested table grapes
Cluster 1	Enrichment Score: 1.88
Category	GO Term ID	GO Term	Count	%	P-value	Fold Enrich
GOTERM_BP_FAT	GO:0034220	ion transmembrane transport	13	0.574713	0.00252805	2.33567
GOTERM_BP_FAT	GO:0015672	monovalent inorganic cation transport	27	1.19363	0.00933276	1.59653
GOTERM_BP_FAT	GO:0015986	ATP synthesis coupled proton transport	10	0.442087	0.0182942	2.15432
GOTERM_BP_FAT	GO:0015985	energy coupled proton transport, down electrochemical gradient	10	0.442087	0.0182942	2.15432
GOTERM_BP_FAT	GO:0015992	proton transport	13	0.574713	0.0247603	1.85479
GOTERM_BP_FAT	GO:0006818	hydrogen transport	13	0.574713	0.0247603	1.85479
Cluster 2	Enrichment Score: 1.51
Category	GO Term ID	GO Term	Count	%	P-value	Fold Enrich
GOTERM_BP_FAT	GO:0046474	glycerophospholipid biosynthetic process	8	0.353669	0.0201657	2.38473
GOTERM_BP_FAT	GO:0046489	phosphoinositide biosynthetic process	7	0.309461	0.0203004	2.574
GOTERM_BP_FAT	GO:0045017	glycerolipid biosynthetic process	8	0.353669	0.0293959	2.25225
GOTERM_BP_FAT	GO:0006506	GPI anchor biosynthetic process	6	0.265252	0.0314718	2.62762
GOTERM_BP_FAT	GO:0042158	lipoprotein biosynthetic process	8	0.353669	0.0411605	2.13371
GOTERM_BP_FAT	GO:0006497	protein amino acid lipidation	8	0.353669	0.0411605	2.13371
GOTERM_BP_FAT	GO:0042157	lipoprotein metabolic process	8	0.353669	0.0411605	2.13371

## Sheet: non-treated Late UP
Table S3. Functional annotation clustering of gene ontology terms associated with genes that are regulated in non-treated early- and late-harvested table grapes
Cluster 1	Enrichment Score: 1.58
Category	GO Term ID	GO Term	Count	%	P-value	Fold Enrich
GOTERM_BP_FAT	GO:0031669	cellular response to nutrient levels	9	0.700771	0.0125569	2.49739
GOTERM_BP_FAT	GO:0031667	response to nutrient levels	10	0.770848	0.0217633	2.18155
GOTERM_BP_FAT	GO:0016036	cellular response to phosphate starvation	8	0.49054	0.0394152	2.62226
GOTERM_BP_FAT	GO:0042594	response to starvation	8	0.630694	0.0451293	2.16738

## Sheet: non-treated Late DOWN
Table S3. Functional annotation clustering of gene ontology terms associated with genes that are regulated in non-treated early- and late-harvested table grapes
Cluster 1	Enrichment Score: 2.43
Category	GO Term ID	GO Term	Count	%	P-value	Fold Enrich
GOTERM_BP_FAT	GO:0010218	response to far red light	9	1.38675	7.01298e-05	5.03381
GOTERM_BP_FAT	GO:0009639	response to red or far red light	14	2.15716	0.0135646	2.03615
GOTERM_BP_FAT	GO:0009637	response to blue light	7	1.07858	0.0136977	3.02029
GOTERM_BP_FAT	GO:0010114	response to red light	6	0.924499	0.014029	3.38272
Cluster 2	Enrichment Score: 1.88
Category	GO Term ID	GO Term	Count	%	P-value	Fold Enrich
GOTERM_BP_FAT	GO:0010033	response to organic substance	58	8.62866	0.00422331	1.4271
GOTERM_BP_FAT	GO:0009719	response to endogenous stimulus	50	7.39599	0.00498046	1.46616
GOTERM_BP_FAT	GO:0009725	response to hormone stimulus	45	6.62558	0.0123204	1.43066
GOTERM_BP_FAT	GO:0009755	hormone-mediated signaling	24	3.38983	0.0268318	1.58441
GOTERM_BP_FAT	GO:0032870	cellular response to hormone stimulus	24	3.38983	0.0268318	1.58441
GOTERM_BP_FAT	GO:0009737	response to abscisic acid stimulus	17	2.15716	0.0280094	1.70031
