# Supplementary material for: Low Temperature and Short-Term High-CO2 Treatment in Postharvest Storage of Table Grapes at Two Maturity Stages: Effects on Transcriptome Profiling
Source: Front Plant Sci. 2016 Jul 13;7:1020. doi: 10.3389/fpls.2016.01020 (PMC4942463; doi:10.3389/fpls.2016.01020)
Supplement: Supplementary file 4 [file Table4.XLSX]

## Sheet: Up-regulated
Supplementary Table S4. Functional annotation chart (FACH) (P value<0.05 and FE>1.4) recognised in DAVID database for differentially regulated genes in 3-day CO2-treated early-harvested grapes at 0ºC.
	GrapegenDB 12Xv1 unique ID	Fold change	Probe Set Annotation	Redundant Probe Sets
GO:0010200 response to chitin	VIT_218s0001g09230	1.86355	Q96289 Zinc finger protein ZAT10 related cluster	VVTU3375_at
P value: 1.31E-09, FE: 10.61	VIT_206s0004g04180	2.66975	Q9SLD4 Zinc finger protein ZAT11 related cluster	VVTU13435_s_at
	VIT_205s0049g01020	2.25428	Q9LVS0 MYB transcription factor related cluster	VVTU33108_x_at VVTU34556_x_at VVTU9342_at
	VIT_218s0001g11170	2.85817	Q9SBF6 Putative transcription factor 73 related cluster	VVTU14627_at
	VIT_202s0234g00130	2.93126	O80337 Ethylene-responsive transcription factor 1A related cluster	VVTU8172_at
	VIT_216s0013g01120	1.5985	Q6RZW7 Putative ethylene response factor 5 related cluster	VVTU2837_s_at
	VIT_216s0013g01110	4.36349	Q6RZW8 Putative ethylene response factor 4 related cluster	VVTU13742_at VVTU13742_s_at
	VIT_216s0013g00900	1.90072	Q8VY90 Ethylene-responsive transcription factor ERF105 related cluster	VVTU5257_x_at
	VIT_210s0003g01770	1.63264	O49403 Heat stress transcription factor A-4a related cluster	VVTU34378_at
	VIT_209s0018g00240	1.5314	Q9SAH7 Probable WRKY transcription factor 40 related cluster	VVTU35944_at
	VIT_208s0058g01390	1.9395	Q9LY00 Probable WRKY transcription factor 70 related cluster	VVTU2804_s_at VVTU34083_at
	VIT_203s0180g00210	2.15307	Q9FDW1 Transcription factor MYB44 related cluster	VVTU10102_at
	VIT_204s0008g05760	1.73839	Q9C5T4 WRKY transcription factor 18 related cluster	VVTU12825_at
	VIT_215s0046g02190	2.07982	O04609 WRKY transcription factor 22 related cluster	VVTU35409_at
GO:0009751 response to salicylic acid stimulus	VIT_218s0001g11170	2.85817	Q9SBF6 Putative transcription factor 73 related cluster	VVTU14627_at
P value: 2.07E-04, FE: 5.42	VIT_203s0088g00710	6.72276	Q9ZNS4 Pathogenesis-related protein 1 related cluster	VVTU13759_at
	VIT_206s0004g05670	1.82685	Q9ZW24 Glutathione S-transferase U7 GSTU7 related cluster	VVTU33048_at
	VIT_200s0299g00060	1.90971	Q0PJJ8 MYB transcription factor MYB93 related cluster	VVTU3179_at
	VIT_214s0036g00930	1.71741	Q1EC66 Polyubiquitin 3 related cluster	VVTU16038_s_at VVTU17561_x_at VVTU34753_s_at VVTU9526_s_at
	VIT_209s0018g00240	1.5314	Q9SAH7 Probable WRKY transcription factor 40 related cluster	VVTU35944_at
	VIT_208s0058g01390	1.9395	Q9LY00 Probable WRKY transcription factor 70 related cluster	VVTU2804_s_at VVTU34083_at
	VIT_203s0180g00210	2.15307	Q9FDW1 Transcription factor MYB44 related cluster	VVTU10102_at
	VIT_204s0008g05760	1.73839	Q9C5T4 WRKY transcription factor 18 related cluster	VVTU12825_at
GO:0009873 ethylene mediated signaling pathway	VIT_201s0011g03070	2.35318	Q9C6M5 AP2/ERF and B3 domain-containing transcription factor RAV1-like related cluster	VVTU8211_s_at
P value: 9.65E-04, FE: 4.98	VIT_207s0005g03230	2.19382	Q8LDC8 Ethylene-responsive transcription factor 1B related cluster	VVTU22537_at
	VIT_202s0234g00130	2.93126	O80337 Ethylene-responsive transcription factor 1A related cluster	VVTU8172_at
	VIT_216s0013g01120	1.5985	Q6RZW7 Putative ethylene response factor 5 related cluster	VVTU2837_s_at
	VIT_206s0004g08190	2.06246	O82503 Ethylene-responsive transcription factor CRF1 related cluster	VVTU14440_at
	VIT_200s0662g00040	2.89597	O65665 Ethylene-responsive transcription factor ERF060 related cluster	VVTU1065_s_at
	VIT_216s0013g00900	1.90072	Q8VY90 Ethylene-responsive transcription factor ERF105 related cluster	VVTU5257_x_at
	VIT_211s0016g04080	2.17722	Q9LV58 Multiprotein-bridging factor 1c related cluster	VVTU10039_s_at
GO:0009753 response to jasmonic acid stimulus	VIT_203s0088g00710	6.72276	Q9ZNS4 Pathogenesis-related protein 1 related cluster	VVTU13759_at
P value: 1.12E-03, FE: 4.24	VIT_205s0049g01020	2.25428	Q9LVS0 MYB transcription factor related cluster	VVTU33108_x_at VVTU34556_x_at VVTU9342_at
	VIT_200s0684g00030	3.0018	B9SXL0 Senescence-associated protein DIN1 related cluster	VVTU4112_s_at
	VIT_218s0001g11170	2.85817	Q9SBF6 Putative transcription factor 73 related cluster	VVTU14627_at
	VIT_200s0299g00060	1.90971	Q0PJJ8 MYB transcription factor MYB93 related cluster	VVTU3179_at
	VIT_207s0005g03230	2.19382	Q8LDC8 Ethylene-responsive transcription factor 1B related cluster	VVTU22537_at
	VIT_202s0234g00130	2.93126	O80337 Ethylene-responsive transcription factor 1A related cluster	VVTU8172_at
	VIT_208s0058g01390	1.9395	Q9LY00 Probable WRKY transcription factor 70 related cluster	VVTU2804_s_at VVTU34083_at
	VIT_203s0180g00210	2.15307	Q9FDW1 Transcription factor MYB44 related cluster	VVTU10102_at
GO:0006355 regulation of transcription, DNA-dependent	VIT_201s0011g03070	2.35318	Q9C6M5 AP2/ERF and B3 domain-containing transcription factor RAV1-like related cluster	VVTU8211_s_at
P value:4.65E-06, FE: 2.76	VIT_217s0000g01920	1.63842	Q9SY59 NF-X1-type zinc finger protein NFXL1 related cluster	VVTU181_at
	VIT_201s0026g00150	1.51389	Q9SGH2 Methyl-CpG-binding domain-containing protein 9 related cluster	VVTU38436_at
	VIT_205s0049g01020	2.25428	Q9LVS0 MYB transcription factor related cluster	VVTU33108_x_at VVTU34556_x_at VVTU9342_at
	VIT_207s0005g01450	3.91067	Q9LZP8 bZIP transcription factor 53 related cluster	VVTU7177_at
	VIT_218s0001g11170	2.85817	Q9SBF6 Putative transcription factor 73 related cluster	VVTU14627_at
	VIT_212s0055g00420	1.48149	Q9FNB9 bZIP transcription factor related cluster	VVTU22256_at
	VIT_201s0011g05810	1.51557	Q9C9W9 Adagio protein 3 related cluster	VVTU17432_at
	VIT_207s0141g00270	1.80922	O24542 Auxin-induced protein 22D related cluster	VVTU9050_at
	VIT_207s0005g03230	2.19382	Q8LDC8 Ethylene-responsive transcription factor 1B related cluster	VVTU22537_at
	VIT_202s0234g00130	2.93126	O80337 Ethylene-responsive transcription factor 1A related cluster	VVTU8172_at
	VIT_216s0013g01120	1.5985	Q6RZW7 Putative ethylene response factor 5 related cluster	VVTU2837_s_at
	VIT_216s0013g01110	4.36349	Q6RZW8 Putative ethylene response factor 4 related cluster	VVTU13742_at VVTU13742_s_at
	VIT_206s0004g08190	2.06246	O82503 Ethylene-responsive transcription factor CRF1 related cluster	VVTU14440_at
	VIT_200s0662g00040	2.5415	O65665 Ethylene-responsive transcription factor ERF060 related cluster	VVTU1065_s_at
	VIT_216s0013g00900	1.90072	Q8VY90 Ethylene-responsive transcription factor ERF105 related cluster	VVTU5257_x_at
	VIT_207s0031g00220	1.51718	P47927 Floral homeotic protein APETALA 2 related cluster	VVTU2494_at VVTU36628_at
	VIT_208s0007g07550	2.01249	Q2QLX6 GATA zinc finger family protein related clsuter	VVTU12819_at
	VIT_210s0003g01770	1.63264	O49403 Heat stress transcription factor A-4a related cluster	VVTU34378_at
	VIT_213s0156g00260	2.86649	P46665 Homeobox-leucine zipper protein HAT14-like related cluster	VVTU562_at
	VIT_209s0018g00240	1.5314	Q9SAH7 Probable WRKY transcription factor 40 related cluster	VVTU35944_at
	VIT_208s0058g01390	1.9395	Q9LY00 Probable WRKY transcription factor 70 related cluster	VVTU2804_s_at VVTU34083_at
	VIT_203s0180g00210	2.15307	Q9FDW1 Transcription factor MYB44 related cluster	VVTU10102_at
	VIT_208s0007g05390	2.65209	O80365 Two-component response regulator ARR8 related cluster	VVTU20270_s_at VVTU8196_s_at
	VIT_204s0008g05760	1.73839	Q9C5T4 WRKY transcription factor 18 related cluster	VVTU12825_at
	VIT_215s0046g02190	2.07982	O04609 WRKY transcription factor 22 related cluster	VVTU35409_at
	VIT_208s0040g03070	1.80981	Q9ZUU0 WRKY transcription factor 44 related cluster	VVTU8929_at
	VIT_200s0299g00060	1.90971	Q0PJJ8 MYB transcription factor MYB93 related cluster	VVTU3179_at
GO:0009737 response to abscisic acid stimulus	VIT_218s0001g09230	1.86355	Q96289 Zinc finger protein ZAT10 related cluster	VVTU3375_at
P value: 1.05E-02, FE: 2.72	VIT_207s0005g00140	2.32953	Q6A151 Peripheral-type benzodiazepine receptor related cluster	VVTU1631_at
	VIT_218s0001g11170	2.85817	Q9SBF6 Putative transcription factor 73 related cluster	VVTU14627_at
	VIT_200s0299g00060	1.90971	Q0PJJ8 MYB transcription factor MYB93 related cluster	VVTU3179_at
	VIT_215s0048g00790	1.6209	P94092 Polcalcin Cyn d 7 related cluster	VVTU12008_s_at VVTU15416_s_at
	VIT_211s0016g04080	2.17722	Q9LV58 Multiprotein-bridging factor 1c related cluster	VVTU10039_s_at
	VIT_204s0008g00660	1.55249	Q6UEI3 Early flowering 3 related cluster	VVTU2284_at
	VIT_211s0016g03180	1.8898	O82468 Protein phosphatase-2C related cluster	VVTU38087_at
	VIT_211s0016g03640	1.79274	Q8GT43 Putative rac protein related cluster	VVTU12125_s_at
	VIT_203s0180g00210	2.15307	Q9FDW1 Transcription factor MYB44 related cluster	VVTU10102_at
GO:0009617 response to bacterium	VIT_217s0000g01920	1.63842	Q9SY59 NF-X1-type zinc finger protein NFXL1 related cluster	VVTU181_at
P value: 3.15E-02, FE: 2.41	VIT_212s0028g00920	1.79642	Q6YEY3 Glutathione S-transferase GST3 related cluster	VVTU17567_at
	VIT_206s0061g00120	2.81625	Q69D51 Beta-1,3-glucanase related cluster	VVTU12417_s_at
	VIT_216s0098g00860	1.72158	Q9FLV0 Protein DOWNY MILDEW RESISTANCE 6 related cluster	VVTU37475_at
	VIT_218s0164g00030	1.58001	P32980 ATP synthase delta chain, chloroplastic related cluster	VVTU11956_at
	VIT_202s0234g00130	2.93126	O80337 Ethylene-responsive transcription factor 1A related cluster	VVTU8172_at
	VIT_209s0018g00240	1.5314	Q9SAH7 Probable WRKY transcription factor 40 related cluster	VVTU35944_at
	VIT_208s0058g01390	1.9395	Q9LY00 Probable WRKY transcription factor 70 related cluster	VVTU2804_s_at VVTU34083_at
	VIT_204s0008g05760	1.73839	Q9C5T4 WRKY transcription factor 18 related cluster	VVTU12825_at
GO:0006468 protein amino acid phosphorylation	VIT_201s0011g06080	1.54417	Q8W3C9 Serine/threonine-protein kinase related cluster	VVTU368_at
P value: 4.34E-02, FE: 1.64	VIT_200s0258g00090	1.51492	Q9FF29 PR5-like receptor kinase related cluster	VVTU25623_s_at
	VIT_216s0039g01330	1.64831	Q9C621 Putative serine/threonine protein kinase related cluster	VVTU35843_at
	VIT_200s1467g00010	2.41531	F4JQT1 Putative receptor serine/threonine kinase related cluster	VVTU28301_at
	VIT_216s0098g00200	3.95947	Q9FF31 Protein kinase family protein related cluster	VVTU21467_at VVTU24747_at
	VIT_217s0000g01810	1.62817	Q7XUF4 Cyclin-dependent kinase G-2 related cluster	VVTU25931_at
	VIT_204s0008g02510	2.10755	F4I5D4 Putative receptor serine/threonine kinase related cluster	VVTU9074_at
	VIT_213s0158g00150	2.64151	Q9SV05 Serine/threonine-protein kinase-like protein At3g51990 related cluster	VVTU6629_s_at
	VIT_213s0019g04550	1.56762	Q8VYG5 Protein kinase family protein related cluster	VVTU20543_at
	VIT_215s0048g02740	1.64221	Q9MAM1 CBL-interacting serine/threonine-protein kinase 9 related cluster	VVTU1215_s_at
	VIT_208s0056g00210	1.95259	Q2V419 Cyclin-dependent kinase B1-2 related cluster	VVTU2582_at
	VIT_218s0122g00550	1.7367	Q8LF80 Cyclin-dependent kinase B2-1 related cluster	VVTU7180_s_at
	VIT_204s0023g02420	1.59406	Q9XF95 mitogen-activated protein kinase MAPK related cluster	VVTU16472_at
	VIT_217s0000g04370	2.34218	Q7X8C5 Wall-associated receptor kinase-like 2	VVTU25474_at

## Sheet: Down-regulated
Supplementary Table S4. Functional annotation chart (FACH) (P value<0.05 and FE>1.4) recognised in DAVID database for differentially regulated genes in 3-day CO2-treated early-harvested grapes at 0ºC.
	GrapegenDB 12Xv1 unique ID	Fold change	Probe Set Annotation	Redundant Probe Sets
GO:0006355 regulation of transcription, DNA-dependent	VIT_212s0142g00360	-1.76698	Q93XH4 MAD-box transcripion factor related cluster	VVTU9997_at
P value: 6.80E-03, FE: 3.84	VIT_204s0008g06000	-1.95037	Q94AW5 Ethylene-responsive transcription factor ERF003 related cluster	VVTU18601_s_at VVTU18607_s_at
	VIT_213s0019g03550	-1.6321	P47927 Floral homeotic protein APETALA 2 related cluster	VVTU9777_at
	VIT_209s0054g01780	-1.63326	Q9C5X9 Histone acetyltransferase HAC1 related cluster	VVTU5223_at
	VIT_215s0048g02870	-2.57081	P46897 Homeobox-leucine zipper protein HB-7 related cluster	VVTU13787_at
	VIT_206s0004g02800	-1.71517	Q9SE43 Homeobox-leucine zipper protein REVOLUTA (REV)	VVTU2624_at
GO:0009628 response to abiotic stimulus	VIT_203s0017g01290	-1.67402	Q8RXN0 ABC transporter G family member 11 related cluster	VVTU36284_at
P value: 1.38E-02, FE: 2.60	VIT_214s0030g01000	-1.52582	O81366 Late embryogenesis-like protein related cluster	VVTU185_at
	VIT_204s0008g04060	-1.79925	Q4VT47 RD22-like protein related cluster	VVTU12211_at VVTU40811_s_at
	VIT_212s0059g02260	-1.72768	Q9SDQ4 Glutamate receptor 3.7 precursor related cluster	VVTU1847_at
	VIT_209s0054g01780	-1.63326	Q9C5X9 Histone acetyltransferase HAC1 related cluster	VVTU5223_at
	VIT_215s0048g02870	-2.57081	P46897 Homeobox-leucine zipper protein HB-7 related cluster	VVTU13787_at
