# Supplementary material for: Low Temperature and Short-Term High-CO2 Treatment in Postharvest Storage of Table Grapes at Two Maturity Stages: Effects on Transcriptome Profiling
Source: Front Plant Sci. 2016 Jul 13;7:1020. doi: 10.3389/fpls.2016.01020 (PMC4942463; doi:10.3389/fpls.2016.01020)
Supplement: Supplementary file 5 [file Table5.XLSX]

## Sheet: Up-regulated
Supplementary Table S5. Functional annotation chart (FACH) (P value<0.05 and FE>1.4) recognised in DAVID database for differentially regulated genes in 3-day CO2-treated late-harvested grapes at 0ºC.
	GrapegenDB 12Xv1 unique ID	Fold change	Probe Set Annotation	Redundant Probe Sets
GO:0042742 defense response to bacterium	VIT_204s0008g05590	1.90346	P31853 ATP synthase B chain, chloroplast precursor related cluster	VVTU17099_s_at
P value: 9.64E-04, FE: 5.93	VIT_206s0009g02410	2.53581	Q9SCX3 Elongation factor 1-beta related cluster	VVTU1757_at
	VIT_204s0023g03510	1.63594	O04977 Ferredoxin--NADP reductase, leaf-type isozyme, chloroplast related cluster	VVTU12680_at
	VIT_207s0031g00920	1.56603	Q9SSV4 Inositol-3-phosphate synthase related cluster	VVTU21432_at VVTU2993_s_at VVTU30360_s_at VVTU35836_s_at
	VIT_212s0028g01080	1.72558	Q6XNL9 Probable oxygen-evolving enhancer protein 2 related cluster	VVTU1950_s_at VVTU34635_s_at
	VIT_202s0109g00080	2.13083	P27774 Phosphoribulokinase, chloroplast precursor related cluster	VVTU2355_s_at
	VIT_214s0060g00820	2.08381	Q9SA52 Chloroplast stem-loop binding protein of 41 kDa b, chloroplast related cluster	VVTU1750_s_at
GO:0015979 photosynthesis	VIT_204s0023g03510	1.63594	O04977 Ferredoxin--NADP reductase, leaf-type isozyme, chloroplast related cluster	VVTU12680_at
P value: 1.58E-02, FE: 5.05	VIT_212s0028g01080	1.72558	Q6XNL9 Probable oxygen-evolving enhancer protein 2 related cluster	VVTU1950_s_at VVTU34635_s_at
	VIT_202s0109g00080	2.13083	P27774 Phosphoribulokinase, chloroplast precursor related cluster	VVTU2355_s_at
	VIT_219s0015g01760	2.09467	Q9S7N7 Photosystem I reaction center subunit V, chloroplast related cluster	VVTU19411_s_at
	VIT_204s0023g00410	1.5853	Q9SUI4 Photosystem I reaction center subunit XI, chloroplast related cluster	VVTU27164_s_at VVTU38119_s_at
GO:0006091 generation of precursor metabolites and energy	VIT_204s0008g05590	1.90346	P31853 ATP synthase B chain, chloroplast precursor related cluster	VVTU17099_s_at
	VIT_204s0023g03510	1.63594	O04977 Ferredoxin--NADP reductase, leaf-type isozyme, chloroplast related cluster	VVTU12680_at
P value:2.19E-02, FE: 3.12	VIT_203s0088g01190	1.57417	Q6Y0E9 NAD-malate dehydrogenase related cluster	VVTU4095_at
	VIT_212s0028g01080	1.72558	Q6XNL9 Probable oxygen-evolving enhancer protein 2 related cluster	VVTU1950_s_at VVTU34635_s_at
	VIT_219s0015g01760	2.09467	Q9S7N7 Photosystem I reaction center subunit V, chloroplast related cluster	VVTU19411_s_at
	VIT_204s0023g00410	1.5853	Q9SUI4 Photosystem I reaction center subunit XI, chloroplast related cluster	VVTU27164_s_at VVTU38119_s_at
