# Supplementary material for: Low Temperature and Short-Term High-CO2 Treatment in Postharvest Storage of Table Grapes at Two Maturity Stages: Effects on Transcriptome Profiling
Source: Front Plant Sci. 2016 Jul 13;7:1020. doi: 10.3389/fpls.2016.01020 (PMC4942463; doi:10.3389/fpls.2016.01020)
Supplement: Supplementary file 6 [file Table6.XLSX]

## Sheet: CO2-treated Early UP
Table S6. Functional annotation clustering of gene ontology terms associated with genes that are regulated by 3-days CO2-treatment in early-and late-harvested table grapes
Cluster 1	Enrichment Score: 5.79
Category	GO Term ID	GO Term	Count	%	P-value	Fold Enrich
GOTERM_BP_FAT	GO:0010200	response to chitin	14	6.11354	1.31265e-09	10.6099
GOTERM_BP_FAT	GO:0045449	regulation of transcription	42	18.3406	7.43739e-07	2.2308
GOTERM_BP_FAT	GO:0009743	response to carbohydrate stimulus	14	6.11354	3.88794e-06	5.36457
GOTERM_BP_FAT	GO:0006355	regulation of transcription, DNA-dependent	28	11.7904	4.65075e-06	2.75981
GOTERM_BP_FAT	GO:0051252	regulation of RNA metabolic process	28	11.7904	5.42957e-06	2.73608
GOTERM_BP_FAT	GO:0006350	transcription	28	12.2271	0.000177368	2.17938
Cluster 2	Enrichment Score: 3.98
Category	GO Term ID	GO Term	Count	%	P-value	Fold Enrich
GOTERM_BP_FAT	GO:0010033	response to organic substance	35	15.2838	1.7208e-07	2.61799
GOTERM_BP_FAT	GO:0009719	response to endogenous stimulus	29	12.6638	3.81576e-06	2.58513
GOTERM_BP_FAT	GO:0009725	response to hormone stimulus	27	11.7904	7.95479e-06	2.60953
GOTERM_BP_FAT	GO:0009723	response to ethylene stimulus	13	5.67686	1.19948e-05	4.82269
GOTERM_BP_FAT	GO:0000160	two-component signal transduction system (phosphorelay)	9	3.93013	0.000943149	4.34921
GOTERM_BP_FAT	GO:0009873	ethylene mediated signaling pathway	8	3.49345	0.000965115	4.97989
GOTERM_BP_FAT	GO:0009755	hormone-mediated signaling	14	6.11354	0.00125379	2.80969
GOTERM_BP_FAT	GO:0032870	cellular response to hormone stimulus	14	6.11354	0.00125379	2.80969
GOTERM_BP_FAT	GO:0007242	intracellular signaling cascade	17	7.42358	0.0155452	1.89773
Cluster 3	Enrichment Score: 1.81
Category	GO Term ID	GO Term	Count	%	P-value	Fold Enrich
GOTERM_BP_FAT	GO:0006796	phosphate metabolic process	24	10.4803	0.00827591	1.74889
GOTERM_BP_FAT	GO:0006793	phosphorus metabolic process	24	10.4803	0.0084702	1.74543
GOTERM_BP_FAT	GO:0016310	phosphorylation	21	9.17031	0.01867	1.70633
GOTERM_BP_FAT	GO:0006468	protein amino acid phosphorylation	14	7.86026	0.0434097	1.6404

## Sheet: CO2-treated Early DOWN
Table S6. Functional annotation clustering of gene ontology terms associated with genes that are regulated by 3-days CO2-treatment in early-and late-harvested table grapes
Cluster 1	Enrichment Score: 1.88
Category	GO Term ID	GO Term	Count	%	P-value	Fold Enrich
GOTERM_BP_FAT	GO:0006355	regulation of transcription, DNA-dependent	6	15.9091	0.00680132	3.84323
GOTERM_BP_FAT	GO:0051252	regulation of RNA metabolic process	6	15.9091	0.00709031	3.8102
GOTERM_BP_FAT	GO:0045449	regulation of transcription	8	18.1818	0.0474718	2.25144

## Sheet: CO2-treated Late UP
Table S6. Functional annotation clustering of gene ontology terms associated with genes that are regulated by 3-days CO2-treatment in early-and late-harvested table grapes
Cluster 1	Enrichment Score: 2.58
Category	GO Term ID	GO Term	Count	%	P-value	Fold Enrich
GOTERM_BP_FAT	GO:0042742	defense response to bacterium	7	7.29167	0.000963663	5.93642
GOTERM_BP_FAT	GO:0009617	response to bacterium	7	7.29167	0.00271391	4.85313
GOTERM_BP_FAT	GO:0006952	defense response	9	9.375	0.00712547	3.08608
